# Supplementary material for: A Graph Neural Network Approach for the Analysis of siRNA-Target Biological Networks
Source: Int J Mol Sci. 2022 Nov 17;23(22):14211. doi: 10.3390/ijms232214211 (PMC9696923; doi:10.3390/ijms232214211)
Supplement: Supplementary file 1 [file ijms-23-14211-s001.zip]

Archive with 1 entries (1 files):
- ijms-1942412-supplementary.pdf
